# Supplementary material for: A Non-invasive Digital Biomarker for the Detection of Rest Disturbances in the SOD1G93A Mouse Model of ALS
Source: Front Neurosci. 2020 Sep 1;14:896. doi: 10.3389/fnins.2020.00896 (PMC7490341; doi:10.3389/fnins.2020.00896)
Supplement: Supplementary file 5 [file Data_Sheet_2.CSV]

cage_id	mouse_id	week	sex	strain	grid_test_score	weight_gain	grip_test_strength	splay_reflex_score
cage_00	S485	7	F	TG	120.0	0.0
cage_00	S485	8	F	TG	120.0	1.2903225806451568		0.0
cage_00	S485	9	F	TG	120.0	4.51612903225806		1.0
cage_00	S485	10	F	TG	120.0	10.322580645161299		1.0
cage_00	S485	11	F	TG	120.0	9.67741935483871		1.0
cage_00	S485	12	F	TG	120.0	14.838709677419358		1.0
cage_00	S485	13	F	TG	120.0	15.483870967741927		1.0
cage_00	S485	14	F	TG	120.0	12.903225806451612		1.0
cage_00	S485	15	F	TG	120.0	17.419354838709673		1.0
cage_00	S485	16	F	TG	120.0	20.645161290322577		2.0
cage_00	S485	17	F	TG	120.0	19.35483870967742		2.0
cage_00	S485	18	F	TG	120.0	13.548387096774203		2.0
cage_00	S485	19	F	TG	120.0	10.967741935483867		2.0
cage_00	S485	20	F	TG	120.0	14.838709677419358		2.0
cage_00	S485	21	F	TG	80.0	10.322580645161299		2.0
cage_00	S485	22	F	TG		7.7419354838709635		2.0
cage_00	S489	7	F	TG	120.0	0.0
cage_00	S489	8	F	TG	120.0	4.938271604938276		0.0
cage_00	S489	9	F	TG	120.0	5.555555555555569		0.0
cage_00	S489	10	F	TG	120.0	12.962962962962973		0.0
cage_00	S489	11	F	TG	120.0	14.814814814814829		0.0
cage_00	S489	12	F	TG	120.0	19.753086419753085		0.0
cage_00	S489	13	F	TG	120.0	20.98765432098767		0.0
cage_00	S489	14	F	TG	120.0	24.691358024691358		0.0
cage_00	S489	15	F	TG	120.0	20.370370370370374		1.0
cage_00	S489	16	F	TG	120.0	23.456790123456795		1.0
cage_00	S489	17	F	TG	120.0	24.691358024691358		1.0
cage_00	S489	18	F	TG	120.0	28.39506172839507		1.0
cage_00	S489	19	F	TG	120.0	30.24691358024693		1.0
cage_00	S489	20	F	TG	80.0	27.77777777777778		2.0
cage_00	S489	21	F	TG	112.0	26.543209876543216		2.0
cage_00	S489	22	F	TG	49.0	22.22222222222223		2.0
cage_01	S441	7	M	WT	120.0	0.0
cage_01	S441	8	M	WT	120.0	2.4911032028469724
cage_01	S441	9	M	WT	120.0	6.405693950177925
cage_01	S441	10	M	WT	120.0	15.65836298932384
cage_01	S441	11	M	WT	120.0	13.879003558718857
cage_01	S441	12	M	WT	120.0	15.302491103202836
cage_01	S441	13	M	WT	120.0	15.65836298932384
cage_01	S441	14	M	WT	120.0	18.505338078291796
cage_01	S441	15	M	WT	120.0	20.28469750889678
cage_01	S441	16	M	WT	120.0	23.48754448398577
cage_01	S441	17	M	WT	120.0	24.55516014234875
cage_01	S441	18	M	WT	120.0	25.622775800711725
cage_01	S441	19	M	WT	120.0	26.33451957295373
cage_01	S441	20	M	WT	120.0	27.40213523131671
cage_01	S441	21	M	WT	120.0	31.31672597864768
cage_01	S441	22	M	WT		29.893238434163695
cage_01	S442	7	M	WT	120.0	0.0
cage_01	S442	8	M	WT	120.0	2.4647887323943762
cage_01	S442	9	M	WT	120.0	5.633802816901413
cage_01	S442	10	M	WT	120.0	12.676056338028173
cage_01	S442	11	M	WT	120.0	11.619718309859158
cage_01	S442	12	M	WT	120.0	16.197183098591555
cage_01	S442	13	M	WT	120.0	19.014084507042252
cage_01	S442	14	M	WT	120.0	21.126760563380284
cage_01	S442	15	M	WT	120.0	28.521126760563387
cage_01	S442	16	M	WT	120.0	28.169014084507044
cage_01	S442	17	M	WT	120.0	30.281690140845075
cage_01	S442	18	M	WT	120.0	31.33802816901408
cage_01	S442	19	M	WT	120.0	32.746478873239454
cage_01	S442	20	M	WT	120.0	35.91549295774649
cage_01	S442	21	M	WT	120.0	41.90140845070422
cage_01	S442	22	M	WT		42.25352112676057
cage_02	S479	7	M	TG	120.0	0.0
cage_02	S479	8	M	TG	120.0	-15.862068965517246		1.0
cage_02	S479	9	M	TG	120.0	3.4482758620689653		1.0
cage_02	S479	10	M	TG	120.0	3.4482758620689653		1.0
cage_02	S479	11	M	TG	120.0	4.137931034482756		1.0
cage_02	S479	12	M	TG	120.0	8.275862068965512		1.0
cage_02	S479	13	M	TG	120.0	8.620689655172415		1.0
cage_02	S479	14	M	TG	109.0	11.0344827586207		1.0
cage_02	S479	15	M	TG	109.0	12.758620689655181		1.0
cage_02	S479	16	M	TG	86.0	13.793103448275861		2.0
cage_02	S479	17	M	TG	64.0	13.103448275862059		2.0
cage_02	S479	18	M	TG	38.0	14.827586206896543		2.0
cage_02	S479	19	M	TG	26.0	14.827586206896543		2.0
cage_02	S479	20	M	TG	9.0	10.344827586206897		2.0
cage_02	S479	21						3.0
cage_02	S479	22						4.0
cage_02	S481	7	M	TG	120.0	0.0
cage_02	S481	8	M	TG	120.0	2.2988505747126355		1.0
cage_02	S481	9	M	TG	120.0	5.3639846743294965		1.0
cage_02	S481	10	M	TG	120.0	8.429118773946357		1.0
cage_02	S481	11	M	TG	120.0	7.279693486590032		1.0
cage_02	S481	12	M	TG	120.0	9.96168582375478		1.0
cage_02	S481	13	M	TG	120.0	8.812260536398457		1.0
cage_02	S481	14	M	TG	119.0	11.877394636015316		1.0
cage_02	S481	15	M	TG	119.0	11.877394636015316		1.0
cage_02	S481	16	M	TG	117.0	12.643678160919528		1.0
cage_02	S481	17	M	TG	106.0	13.409961685823754		2.0
cage_02	S481	18	M	TG	42.0	9.96168582375478		2.0
cage_02	S481	19	M	TG	19.0	8.045977011494244		2.0
cage_02	S481	20	M	TG	11.0	3.8314176245210727		2.0
cage_02	S481	21						3.0
cage_02	S481	22						4.0
cage_03	S473	7	F	WT	120.0	0.0
cage_03	S473	8	F	WT	120.0	4.9504950495049505
cage_03	S473	9	F	WT	120.0	7.920792079207928
cage_03	S473	10	F	WT	120.0	16.33663366336634
cage_03	S473	11	F	WT	120.0	17.326732673267326
cage_03	S473	12	F	WT	120.0	18.316831683168314
cage_03	S473	13	F	WT	120.0	25.742574257425737
cage_03	S473	14	F	WT	120.0	28.217821782178213
cage_03	S473	15	F	WT	120.0	40.099009900990104
cage_03	S473	16	F	WT	120.0	41.5841584158416
cage_03	S473	17	F	WT	120.0	46.03960396039605
cage_03	S473	18	F	WT	120.0	47.02970297029703
cage_03	S473	19	F	WT	120.0	51.485148514851495
cage_03	S473	20	F	WT	120.0	51.98019801980198
cage_03	S473	21	F	WT	120.0	58.91089108910892
cage_03	S473	22	F	WT		61.881188118811906
cage_03	S474	7	F	WT	120.0	0.0
cage_03	S474	8	F	WT	120.0	5.05050505050505
cage_03	S474	9	F	WT	120.0	7.575757575757575
cage_03	S474	10	F	WT	120.0	13.636363636363633
cage_03	S474	11	F	WT	120.0	11.111111111111107
cage_03	S474	12	F	WT	120.0	15.656565656565645
cage_03	S474	13	F	WT	120.0	20.707070707070695
cage_03	S474	14	F	WT	120.0	22.222222222222214
cage_03	S474	15	F	WT	120.0	28.28282828282827
cage_03	S474	16	F	WT	120.0	31.818181818181824
cage_03	S474	17	F	WT	120.0	31.313131313131308
cage_03	S474	18	F	WT	120.0	32.32323232323232
cage_03	S474	19	F	WT	120.0	34.848484848484844
cage_03	S474	20	F	WT	120.0	37.37373737373737
cage_03	S474	21	F	WT	120.0	39.89898989898989
cage_03	S474	22	F	WT		47.47474747474747
cage_04	S482	7	F	WT	120.0	0.0
cage_04	S482	8	F	WT	120.0	6.217616580310877
cage_04	S482	9	F	WT	120.0	12.953367875647668
cage_04	S482	10	F	WT	120.0	22.79792746113989
cage_04	S482	11	F	WT	120.0	24.352331606217614
cage_04	S482	12	F	WT	120.0	31.6062176165803
cage_04	S482	13	F	WT	119.0	34.71502590673575
cage_04	S482	14	F	WT	120.0	41.45077720207254
cage_04	S482	15	F	WT	120.0	47.1502590673575
cage_04	S482	16	F	WT	120.0	43.52331606217616
cage_04	S482	17	F	WT	120.0	47.66839378238341
cage_04	S482	18	F	WT	120.0	53.886010362694286
cage_04	S482	19	F	WT	120.0	63.73056994818653
cage_04	S482	20	F	WT	120.0	66.32124352331606
cage_04	S482	21	F	WT	120.0	67.35751295336784
cage_04	S482	22	F	WT		73.57512953367875
cage_04	S484	7	F	WT	120.0	0.0
cage_04	S484	8	F	WT	120.0	3.000000000000007
cage_04	S484	9	F	WT	120.0	8.000000000000007
cage_04	S484	10	F	WT	120.0	20.999999999999996
cage_04	S484	11	F	WT	120.0	16.999999999999993
cage_04	S484	12	F	WT	120.0	23.499999999999996
cage_04	S484	13	F	WT	120.0	20.0
cage_04	S484	14	F	WT	120.0	29.000000000000007
cage_04	S484	15	F	WT	120.0	22.5
cage_04	S484	16	F	WT	120.0	28.499999999999993
cage_04	S484	17	F	WT	120.0	39.00000000000001
cage_04	S484	18	F	WT	120.0	50.50000000000001
cage_04	S484	19	F	WT	120.0	44.49999999999999
cage_04	S484	20	F	WT	120.0	54.499999999999986
cage_04	S484	21	F	WT	120.0	52.5
cage_04	S484	22	F	WT		57.5
cage_05	S469	7	M	TG	120.0	0.0
cage_05	S469	8	M	TG	120.0	4.313725490196084		0.0
cage_05	S469	9	M	TG	120.0	7.058823529411767		1.0
cage_05	S469	10	M	TG	120.0	10.588235294117645		1.0
cage_05	S469	11	M	TG	120.0	12.156862745098044		1.0
cage_05	S469	12	M	TG	120.0	14.509803921568626		1.0
cage_05	S469	13	M	TG	120.0	14.509803921568626		1.0
cage_05	S469	14	M	TG	113.0	16.470588235294116		1.0
cage_05	S469	15	M	TG	113.0	18.039215686274513		1.0
cage_05	S469	16	M	TG	119.0	20.392156862745093		1.0
cage_05	S469	17	M	TG	107.0	22.352941176470583		2.0
cage_05	S469	18	M	TG	75.0	16.862745098039216		2.0
cage_05	S469	19	M	TG	104.0	21.17647058823529		2.0
cage_05	S469	20	M	TG	64.0	14.509803921568626		2.0
cage_05	S469	21	M	TG	10.0	8.627450980392155		2.0
cage_05	S469	22	M	TG		5.882352941176471		3.0
cage_05	S470	7	M	TG	120.0	0.0
cage_05	S470	8	M	TG	120.0	4.3307086614173285		0.0
cage_05	S470	9	M	TG	120.0	8.267716535433077		1.0
cage_05	S470	10	M	TG	120.0	9.055118110236224		1.0
cage_05	S470	11	M	TG	120.0	7.874015748031496		1.0
cage_05	S470	12	M	TG	120.0	9.84251968503937		1.0
cage_05	S470	13	M	TG	120.0	12.992125984251972		1.0
cage_05	S470	14	M	TG	120.0	12.598425196850405		1.0
cage_05	S470	15	M	TG	120.0	17.3228346456693		1.0
cage_05	S470	16	M	TG	120.0	16.535433070866155		2.0
cage_05	S470	17	M	TG	120.0	20.078740157480322		2.0
cage_05	S470	18	M	TG	118.0	16.92913385826772		2.0
cage_05	S470	19	M	TG	28.0	21.653543307086615		2.0
cage_05	S470	20	M	TG	25.0	14.173228346456698		2.0
cage_05	S470	21	M	TG	9.0	10.23622047244095		2.0
cage_05	S470	22	M	TG		7.480314960629931		3.0
cage_06	S486	7	M	WT	120.0	0.0
cage_06	S486	8	M	WT	120.0	4.23728813559322
cage_06	S486	9	M	WT	120.0	7.627118644067784
cage_06	S486	10	M	WT	120.0	20.762711864406775
cage_06	S486	11	M	WT	120.0	16.101694915254225
cage_06	S486	12	M	WT	120.0	22.45762711864406
cage_06	S486	13	M	WT	119.0	28.813559322033885
cage_06	S486	14	M	WT	120.0	30.932203389830498
cage_06	S486	15	M	WT	120.0	32.20338983050846
cage_06	S486	16	M	WT	120.0	33.474576271186436
cage_06	S486	17	M	WT	120.0	35.593220338983045
cage_06	S486	18	M	WT	120.0	47.88135593220338
cage_06	S486	19	M	WT	120.0	52.54237288135592
cage_06	S486	20	M	WT	120.0	52.96610169491525
cage_06	S486	21	M	WT	120.0	53.38983050847458
cage_06	S486	22	M	WT		54.66101694915253
cage_06	S487	7	M	WT	120.0	0.0
cage_06	S487	8	M	WT	120.0	1.6194331983805754
cage_06	S487	9	M	WT	120.0	4.048582995951417
cage_06	S487	10	M	WT	120.0	13.765182186234828
cage_06	S487	11	M	WT	120.0	11.33603238866397
cage_06	S487	12	M	WT	120.0	15.384615384615387
cage_06	S487	13	M	WT	120.0	19.83805668016195
cage_06	S487	14	M	WT	120.0	20.647773279352233
cage_06	S487	15	M	WT	120.0	28.744939271255067
cage_06	S487	16	M	WT	120.0	32.38866396761135
cage_06	S487	17	M	WT	120.0	36.84210526315788
cage_06	S487	18	M	WT	120.0	33.19838056680162
cage_06	S487	19	M	WT	120.0	37.24696356275303
cage_06	S487	20	M	WT	120.0	35.627530364372475
cage_06	S487	21	M	WT	120.0	38.461538461538474
cage_06	S487	22	M	WT		40.08097165991904
cage_07	S476	7	F	TG	120.0	0.0
cage_07	S476	8	F	TG	120.0	1.4084507042253553		1.0
cage_07	S476	9	F	TG	120.0	8.450704225352116		1.0
cage_07	S476	10	F	TG	120.0	12.676056338028166		1.0
cage_07	S476	11	F	TG	120.0	9.389671361502348		1.0
cage_07	S476	12	F	TG	120.0	15.962441314553985		1.0
cage_07	S476	13	F	TG	120.0	23.474178403755868		2.0
cage_07	S476	14	F	TG	120.0	30.046948356807505		2.0
cage_07	S476	15	F	TG	120.0	32.39436619718309		2.0
cage_07	S476	16	F	TG	119.0	40.8450704225352		2.0
cage_07	S476	17	F	TG	71.0	45.07042253521126		2.0
cage_07	S476	18	F	TG	76.0	41.78403755868544		2.0
cage_07	S476	19	F	TG	28.0	40.8450704225352		2.0
cage_07	S476	20	F	TG	22.0	38.0281690140845		2.0
cage_07	S476	21	F	TG	10.0	30.046948356807505		2.0
cage_07	S476	22	F	TG		21.12676056338028		2.0
cage_07	S477	7	F	TG	120.0	0.0
cage_07	S477	8	F	TG	120.0	-1.702127659574462		1.0
cage_07	S477	9	F	TG	120.0	3.4042553191489393		1.0
cage_07	S477	10	F	TG	120.0	6.382978723404255		1.0
cage_07	S477	11	F	TG	120.0	8.085106382978717		1.0
cage_07	S477	12	F	TG	120.0	11.489361702127658		1.0
cage_07	S477	13	F	TG	120.0	16.59574468085106		1.0
cage_07	S477	14	F	TG	120.0	22.12765957446808		1.0
cage_07	S477	15	F	TG	120.0	18.723404255319146		1.0
cage_07	S477	16	F	TG	120.0	17.446808510638302		1.0
cage_07	S477	17	F	TG	103.0	19.57446808510639		2.0
cage_07	S477	18	F	TG	100.0	18.723404255319146		2.0
cage_07	S477	19	F	TG	55.0	18.297872340425535		2.0
cage_07	S477	20	F	TG	22.0	10.212765957446802		2.0
cage_07	S477	21	F	TG	6.0	3.4042553191489393		2.0
cage_07	S477	22	F	TG		-6.382978723404255		3.0
cage_08	S475	7	F	WT	120.0	0.0
cage_08	S475	8	F	WT	120.0	5.405405405405403
cage_08	S475	9	F	WT	120.0	7.657657657657655
cage_08	S475	10	F	WT	120.0	10.360360360360364
cage_08	S475	11	F	WT	120.0	12.612612612612615
cage_08	S475	12	F	WT	120.0	23.87387387387388
cage_08	S475	13	F	WT	120.0	26.57657657657659
cage_08	S475	14	F	WT	120.0	26.12612612612613
cage_08	S475	15	F	WT	120.0	33.33333333333334
cage_08	S475	16	F	WT	120.0	35.5855855855856
cage_08	S475	17	F	WT	120.0	37.38738738738739
cage_08	S475	18	F	WT	120.0	42.342342342342356
cage_08	S475	19	F	WT	120.0	42.792792792792795
cage_08	S475	20	F	WT	120.0	42.792792792792795
cage_08	S475	21	F	WT	120.0	45.49549549549549
cage_08	S475	22	F	WT		47.29729729729732
cage_08	S478	7	F	WT	120.0	0.0
cage_08	S478	8	F	WT	120.0	3.8277511961722523
cage_08	S478	9	F	WT	120.0	13.875598086124414
cage_08	S478	10	F	WT	120.0	16.74641148325359
cage_08	S478	11	F	WT	120.0	22.488038277511976
cage_08	S478	12	F	WT	120.0	33.49282296650718
cage_08	S478	13	F	WT	120.0	44.019138755980876
cage_08	S478	14	F	WT	120.0	43.0622009569378
cage_08	S478	15	F	WT	120.0	50.71770334928231
cage_08	S478	16	F	WT	120.0	51.19617224880384
cage_08	S478	17	F	WT	120.0	54.06698564593304
cage_08	S478	18	F	WT	120.0	59.80861244019139
cage_08	S478	19	F	WT	120.0	64.5933014354067
cage_08	S478	20	F	WT	120.0	64.5933014354067
cage_08	S478	21	F	WT	120.0	67.94258373205743
cage_08	S478	22	F	WT		66.50717703349282
cage_09	W837	7	F	TG	120.0	0.0	125.33333333333333
cage_09	W837	8	F	TG	120.0	8.965517241379315
cage_09	W837	9	F	TG	120.0	11.0344827586207	137.0	0.0
cage_09	W837	10	F	TG	120.0	18.62068965517241		0.0
cage_09	W837	11	F	TG	120.0	17.24137931034483	127.66666666666667	0.0
cage_09	W837	12	F	TG	120.0	21.379310344827594		0.0
cage_09	W837	13	F	TG	120.0	24.137931034482758	141.66666666666666	0.0
cage_09	W837	14	F	TG	120.0	26.206896551724142		0.0
cage_09	W837	15	F	TG	120.0	27.586206896551722	125.66666666666667	0.5
cage_09	W837	16	F	TG	120.0	23.448275862068957		0.5
cage_09	W837	17	F	TG	120.0	27.586206896551722	120.33333333333333	0.5
cage_09	W837	18	F	TG	120.0	24.82758620689656		0.5
cage_09	W837	19	F	TG	120.0	24.82758620689656	99.0	0.5
cage_09	W837	20	F	TG	120.0	22.758620689655178		0.5
cage_09	W837	21	F	TG	120.0	19.31034482758621	75.0	1.0
cage_09	W837	22	F	TG	34.0	13.793103448275861		1.0
cage_09	W843	7	F	TG	120.0	0.0	159.33333333333334
cage_09	W843	8	F	TG	120.0	5.128205128205121
cage_09	W843	9	F	TG	120.0	12.179487179487182	148.0	0.0
cage_09	W843	10	F	TG	120.0	12.179487179487182		0.0
cage_09	W843	11	F	TG	120.0	13.46153846153846	149.66666666666666	0.0
cage_09	W843	12	F	TG	120.0	19.87179487179487		0.0
cage_09	W843	13	F	TG	120.0	18.589743589743595	153.33333333333334	0.0
cage_09	W843	14	F	TG	120.0	19.23076923076924		0.0
cage_09	W843	15	F	TG	120.0	15.384615384615387	128.0	0.0
cage_09	W843	16	F	TG	120.0	23.717948717948726		0.5
cage_09	W843	17	F	TG	120.0	21.7948717948718	118.66666666666667	0.5
cage_09	W843	18	F	TG	120.0	18.589743589743595		0.5
cage_09	W843	19	F	TG	120.0	17.948717948717942	97.33333333333333	1.0
cage_09	W843	20	F	TG	104.0	14.10256410256411		1.0
cage_09	W843	21	F	TG	120.0	9.615384615384627	70.5	1.5
cage_09	W843	22	F	TG	2.0	5.128205128205121		2.0
cage_10	W852	7	F	WT	120.0	0.0	182.33333333333334
cage_10	W852	8	F	WT	120.0	2.1978021978022095
cage_10	W852	9	F	WT	120.0	10.439560439560452	199.33333333333334
cage_10	W852	10	F	WT	120.0	11.538461538461547
cage_10	W852	11	F	WT	120.0	17.58241758241758	199.0
cage_10	W852	12	F	WT	120.0	13.736263736263737
cage_10	W852	13	F	WT	120.0	24.17582417582419	232.0
cage_10	W852	14	F	WT	120.0	21.42857142857144
cage_10	W852	15	F	WT	120.0	26.37362637362638	223.33333333333334
cage_10	W852	16	F	WT	120.0	27.472527472527474
cage_10	W852	17	F	WT	120.0	30.219780219780223	200.66666666666666
cage_10	W852	18	F	WT	120.0	30.769230769230777
cage_10	W852	19	F	WT	120.0	33.516483516483525	171.0
cage_10	W852	20	F	WT	120.0	35.16483516483518
cage_10	W852	21	F	WT	120.0	36.81318681318681	194.5
cage_10	W852	22	F	WT	120.0	36.81318681318681
cage_10	W853	7	F	WT	120.0	0.0	164.0
cage_10	W853	8	F	WT	120.0	-0.5524861878453117
cage_10	W853	9	F	WT	120.0	6.07734806629833	165.0
cage_10	W853	10	F	WT	120.0	9.392265193370163
cage_10	W853	11	F	WT	120.0	17.127071823204407	225.66666666666666
cage_10	W853	12	F	WT	120.0	17.679558011049718
cage_10	W853	13	F	WT	120.0	20.99447513812153	178.66666666666666
cage_10	W853	14	F	WT	120.0	22.09944751381215
cage_10	W853	15	F	WT	120.0	25.414364640883964	199.0
cage_10	W853	16	F	WT	120.0	26.519337016574568
cage_10	W853	17	F	WT	120.0	31.491712707182312	189.66666666666666
cage_10	W853	18	F	WT	120.0	32.04419889502761
cage_10	W853	19	F	WT	120.0	36.46408839779004	167.33333333333334
cage_10	W853	20	F	WT	120.0	37.01657458563535
cage_10	W853	21	F	WT	120.0	41.98895027624308	136.0
cage_10	W853	22	F	WT	120.0	42.541436464088385
cage_11	W854	7	M	WT	120.0	0.0	162.66666666666666
cage_11	W854	8	M	WT	120.0	11.538461538461547
cage_11	W854	9	M	WT	120.0	20.879120879120883	167.66666666666666
cage_11	W854	10	M	WT	120.0	28.02197802197803
cage_11	W854	11	M	WT	120.0	30.769230769230777	196.33333333333334
cage_11	W854	12	M	WT	120.0	34.06593406593406
cage_11	W854	13	M	WT	120.0	39.01098901098902	181.33333333333334
cage_11	W854	14	M	WT	120.0	41.758241758241766
cage_11	W854	15	M	WT	120.0	42.85714285714287	148.66666666666666
cage_11	W854	16	M	WT	120.0	47.802197802197796
cage_11	W854	17	M	WT	120.0	50.54945054945055	109.66666666666667
cage_11	W854	18	M	WT	120.0	53.29670329670329
cage_11	W854	19	M	WT	120.0	51.648351648351664	136.0
cage_11	W854	20	M	WT	120.0	53.846153846153854
cage_11	W854	21	M	WT	120.0	57.69230769230769	154.0
cage_11	W854	22	M	WT	120.0	57.69230769230769
cage_11	W855	7	M	WT	120.0	0.0	164.66666666666666
cage_11	W855	8	M	WT	120.0	13.020833333333334
cage_11	W855	9	M	WT	120.0	16.666666666666664	203.66666666666666
cage_11	W855	10	M	WT	120.0	26.562500000000007
cage_11	W855	11	M	WT	120.0	28.125000000000014	170.33333333333334
cage_11	W855	12	M	WT	120.0	34.89583333333333
cage_11	W855	13	M	WT	120.0	36.458333333333336	217.0
cage_11	W855	14	M	WT	120.0	41.14583333333335
cage_11	W855	15	M	WT	120.0	40.62500000000001	176.66666666666666
cage_11	W855	16	M	WT	120.0	41.66666666666667
cage_11	W855	17	M	WT	120.0	46.35416666666668	152.66666666666666
cage_11	W855	18	M	WT	120.0	48.43750000000001
cage_11	W855	19	M	WT	120.0	53.12499999999999	183.0
cage_11	W855	20	M	WT	120.0	51.562500000000014
cage_11	W855	21	M	WT	120.0	58.333333333333336	184.0
cage_11	W855	22	M	WT	120.0	58.333333333333336
cage_12	W846	7	M	TG	120.0	0.0	143.33333333333334
cage_12	W846	8	M	TG	120.0	11.695906432748536
cage_12	W846	9	M	TG	120.0	21.63742690058479	140.66666666666666	0.0
cage_12	W846	10	M	TG	120.0	29.824561403508756		0.5
cage_12	W846	11	M	TG	120.0	37.42690058479531	151.0	0.5
cage_12	W846	12	M	TG	120.0	38.59649122807016		0.5
cage_12	W846	13	M	TG	120.0	40.93567251461988	142.33333333333334	0.5
cage_12	W846	14	M	TG	120.0	40.350877192982445		0.5
cage_12	W846	15	M	TG	120.0	41.520467836257296	125.66666666666667	0.5
cage_12	W846	16	M	TG	120.0	43.27485380116958		0.5
cage_12	W846	17	M	TG	120.0	40.93567251461988	122.0	0.5
cage_12	W846	18	M	TG	108.0	42.69005847953215		0.5
cage_12	W846	19	M	TG	81.0	36.25730994152046	121.33333333333333	0.5
cage_12	W846	20	M	TG	92.0	32.16374269005848		0.5
cage_12	W846	21	M	TG	65.0	32.16374269005848	92.0	1.0
cage_12	W846	22	M	TG	24.0	27.48538011695906		1.0
cage_12	W847	7	M	TG	120.0	0.0	153.0
cage_12	W847	8	M	TG	120.0	6.372549019607846
cage_12	W847	9	M	TG	120.0	14.705882352941178	144.0	0.0
cage_12	W847	10	M	TG	120.0	21.568627450980404		0.0
cage_12	W847	11	M	TG	120.0	26.96078431372549	173.0	0.0
cage_12	W847	12	M	TG	120.0	27.94117647058825		0.5
cage_12	W847	13	M	TG	120.0	29.411764705882355	160.0	0.5
cage_12	W847	14	M	TG	120.0	29.411764705882355		0.5
cage_12	W847	15	M	TG	120.0	30.39215686274511	159.33333333333334	0.5
cage_12	W847	16	M	TG	120.0	28.431372549019617		0.5
cage_12	W847	17	M	TG	94.0	27.450980392156872	126.0	0.5
cage_12	W847	18	M	TG	93.0	28.431372549019617		0.5
cage_12	W847	19	M	TG	78.0	25.490196078431385	124.0	0.5
cage_12	W847	20	M	TG	74.0	20.588235294117663		1.0
cage_12	W847	21	M	TG	34.0	18.137254901960798	99.0	1.5
cage_12	W847	22	M	TG	11.0	15.686274509803937		1.5
cage_13	W857	7	F	TG	120.0	0.0	145.0
cage_13	W857	8	F	TG	120.0	4.379562043795631
cage_13	W857	9	F	TG	120.0	18.97810218978103	124.33333333333333	0.0
cage_13	W857	10	F	TG	120.0	21.897810218978105		0.0
cage_13	W857	11	F	TG	120.0	25.547445255474454	160.66666666666666	0.0
cage_13	W857	12	F	TG	120.0	29.927007299270084		0.0
cage_13	W857	13	F	TG	120.0	30.65693430656934	143.66666666666666	0.0
cage_13	W857	14	F	TG	120.0	32.846715328467155		0.0
cage_13	W857	15	F	TG	120.0	34.30656934306569	131.0	0.5
cage_13	W857	16	F	TG	120.0	35.76642335766425		0.5
cage_13	W857	17	F	TG	120.0	39.4160583941606	139.33333333333334	0.5
cage_13	W857	18	F	TG	120.0	36.496350364963504		0.5
cage_13	W857	19	F	TG	120.0	36.496350364963504	122.0	0.5
cage_13	W857	20	F	TG	120.0	32.846715328467155		0.5
cage_13	W857	21	F	TG	120.0	29.927007299270084	86.0	1.0
cage_13	W857	22	F	TG	106.0	27.00729927007299		1.5
cage_13	W860	7	F	TG	120.0	0.0	150.33333333333334
cage_13	W860	8	F	TG	120.0	5.925925925925931
cage_13	W860	9	F	TG	120.0	12.592592592592588	137.33333333333334	0.0
cage_13	W860	10	F	TG	120.0	20.740740740740744		0.0
cage_13	W860	11	F	TG	120.0	31.851851851851855	155.33333333333334	0.5
cage_13	W860	12	F	TG	120.0	31.851851851851855		0.5
cage_13	W860	13	F	TG	120.0	39.25925925925927	152.0	0.5
cage_13	W860	14	F	TG	120.0	38.51851851851851		0.5
cage_13	W860	15	F	TG	105.0	39.99999999999999	166.0	0.5
cage_13	W860	16	F	TG	120.0	45.18518518518519		0.5
cage_13	W860	17	F	TG	120.0	46.66666666666668	144.0	0.5
cage_13	W860	18	F	TG	120.0	48.8888888888889		0.5
cage_13	W860	19	F	TG	120.0	45.92592592592592	128.66666666666666	0.5
cage_13	W860	20	F	TG	117.0	45.92592592592592		0.5
cage_13	W860	21	F	TG	120.0	39.25925925925927	77.5	0.5
cage_13	W860	22	F	TG	64.0	37.777777777777786		0.5
cage_14	W848	7	F	WT	120.0	0.0	142.66666666666666
cage_14	W848	8	F	WT	120.0	3.6496350364963503
cage_14	W848	9	F	WT	120.0	12.4087591240876	146.0
cage_14	W848	10	F	WT	120.0	16.05839416058395
cage_14	W848	11	F	WT	120.0	19.70802919708029	137.0
cage_14	W848	12	F	WT	120.0	32.1167883211679
cage_14	W848	13	F	WT	120.0	32.846715328467155	156.33333333333334
cage_14	W848	14	F	WT	120.0	34.30656934306569
cage_14	W848	15	F	WT	120.0	30.65693430656934	146.0
cage_14	W848	16	F	WT	120.0	32.1167883211679
cage_14	W848	17	F	WT	120.0	34.30656934306569	129.0
cage_14	W848	18	F	WT	120.0	32.846715328467155
cage_14	W848	19	F	WT	120.0	32.1167883211679	126.66666666666667
cage_14	W848	20	F	WT	120.0	36.496350364963504
cage_14	W848	21	F	WT	120.0	37.95620437956204	110.0
cage_14	W848	22	F	WT	120.0	39.4160583941606
cage_14	W849	7	F	WT	120.0	0.0	127.66666666666667
cage_14	W849	8	F	WT	120.0	2.2556390977443526
cage_14	W849	9	F	WT	120.0	13.533834586466156	143.66666666666666
cage_14	W849	10	F	WT	120.0	18.796992481203006
cage_14	W849	11	F	WT	120.0	21.05263157894737	153.66666666666666
cage_14	W849	12	F	WT	120.0	27.067669172932312
cage_14	W849	13	F	WT	120.0	28.571428571428573	160.0
cage_14	W849	14	F	WT	120.0	34.58646616541351
cage_14	W849	15	F	WT	120.0	29.32330827067668	135.66666666666666
cage_14	W849	16	F	WT	120.0	36.090225563909776
cage_14	W849	17	F	WT	120.0	33.08270676691728	145.33333333333334
cage_14	W849	18	F	WT	120.0	33.83458646616541
cage_14	W849	19	F	WT	120.0	30.827067669172912	167.0
cage_14	W849	20	F	WT	120.0	33.83458646616541
cage_14	W849	21	F	WT	120.0	39.84962406015038	137.5
cage_14	W849	22	F	WT	120.0	40.60150375939848
cage_15	W834	7	F	WT	120.0	0.0	161.33333333333334
cage_15	W834	8	F	WT	120.0	9.448818897637805
cage_15	W834	9	F	WT	120.0	14.960629921259846	148.33333333333334
cage_15	W834	10	F	WT	120.0	11.811023622047244
cage_15	W834	11	F	WT	120.0	21.259842519685048	154.0
cage_15	W834	12	F	WT	120.0	24.409448818897648
cage_15	W834	13	F	WT	120.0	33.85826771653544	174.0
cage_15	W834	14	F	WT	120.0	29.921259842519692
cage_15	W834	15	F	WT	120.0	37.00787401574803	139.66666666666666
cage_15	W834	16	F	WT	120.0	32.28346456692915
cage_15	W834	17	F	WT	120.0	37.795275590551185	154.66666666666666
cage_15	W834	18	F	WT	120.0	41.73228346456694
cage_15	W834	19	F	WT	120.0	44.09448818897639	158.66666666666666
cage_15	W834	20	F	WT	120.0	39.37007874015748
cage_15	W834	21	F	WT	120.0	48.81889763779527	149.0
cage_15	W834	22	F	WT	120.0	44.88188976377952
cage_15	W835	7	F	WT	120.0	0.0	154.66666666666666
cage_15	W835	8	F	WT	120.0	6.87022900763359
cage_15	W835	9	F	WT	120.0	11.450381679389313	136.33333333333334
cage_15	W835	10	F	WT	120.0	17.557251908396953
cage_15	W835	11	F	WT	120.0	29.77099236641222	161.33333333333334
cage_15	W835	12	F	WT	120.0	28.244274809160316
cage_15	W835	13	F	WT	120.0	35.877862595419856	184.0
cage_15	W835	14	F	WT	120.0	30.534351145038183
cage_15	W835	15	F	WT	120.0	32.061068702290086	164.0
cage_15	W835	16	F	WT	120.0	34.35114503816795
cage_15	W835	17	F	WT	120.0	32.061068702290086	175.66666666666666
cage_15	W835	18	F	WT	120.0	35.877862595419856
cage_15	W835	19	F	WT	120.0	36.64122137404579	171.33333333333334
cage_15	W835	20	F	WT	120.0	38.167938931297726
cage_15	W835	21	F	WT	120.0	43.5114503816794	176.0
cage_15	W835	22	F	WT	120.0	38.93129770992366
cage_16	W856	7	M	WT	120.0	0.0	174.0
cage_16	W856	8	M	WT	120.0	13.294797687861275
cage_16	W856	9	M	WT	120.0	24.855491329479772	143.0
cage_16	W856	10	M	WT	120.0	32.369942196531774
cage_16	W856	11	M	WT	120.0	32.369942196531774	173.0
cage_16	W856	12	M	WT	120.0	39.88439306358381
cage_16	W856	13	M	WT	120.0	44.508670520231206	170.33333333333334
cage_16	W856	14	M	WT	120.0	50.86705202312139
cage_16	W856	15	M	WT	120.0	50.289017341040456	188.66666666666666
cage_16	W856	16	M	WT	120.0	52.601156069364144
cage_16	W856	17	M	WT	120.0	55.49132947976877	165.0
cage_16	W856	18	M	WT	120.0	58.381502890173394
cage_16	W856	19	M	WT	120.0	59.53757225433526	195.33333333333334
cage_16	W856	20	M	WT	120.0	57.80346820809248
cage_16	W856	21	M	WT	120.0	63.00578034682079	143.5
cage_16	W856	22	M	WT	120.0	64.73988439306358
cage_16	W862	7	M	WT	120.0	0.0	172.66666666666666
cage_16	W862	8	M	WT	120.0	8.796296296296289
cage_16	W862	9	M	WT	120.0	17.592592592592577	176.33333333333334
cage_16	W862	10	M	WT	120.0	22.222222222222207
cage_16	W862	11	M	WT	120.0	32.407407407407405	208.0
cage_16	W862	12	M	WT	120.0	34.25925925925925
cage_16	W862	13	M	WT	120.0	39.8148148148148	197.0
cage_16	W862	14	M	WT	120.0	47.222222222222214
cage_16	W862	15	M	WT	120.0	46.759259259259245	147.33333333333334
cage_16	W862	16	M	WT	120.0	47.68518518518517
cage_16	W862	17	M	WT	120.0	53.24074074074074	204.66666666666666
cage_16	W862	18	M	WT	120.0	51.38888888888889
cage_16	W862	19	M	WT	120.0	56.48148148148146	180.33333333333334
cage_16	W862	20	M	WT	120.0	59.259259259259245
cage_16	W862	21	M	WT	120.0	63.88888888888887	147.0
cage_16	W862	22	M	WT	120.0	66.66666666666666
cage_17	W831	7	M	TG	120.0	0.0	181.33333333333334
cage_17	W831	8	M	TG	120.0	5.504587155963299
cage_17	W831	9	M	TG	120.0	9.174311926605505	187.0	0.0
cage_17	W831	10	M	TG	120.0	13.302752293577976		0.5
cage_17	W831	11	M	TG	110.0	14.220183486238522	146.0	0.5
cage_17	W831	12	M	TG	120.0	15.137614678899086		0.5
cage_17	W831	13	M	TG	120.0	19.724770642201836	152.33333333333334	0.5
cage_17	W831	14	M	TG	117.0	19.724770642201836		0.5
cage_17	W831	15	M	TG	89.0	22.018348623853214	159.66666666666666	0.5
cage_17	W831	16	M	TG	72.0	24.770642201834857		1.0
cage_17	W831	17	M	TG	47.0	21.10091743119265	129.0	1.0
cage_17	W831	18	M	TG	45.0	17.889908256880727		1.5
cage_17	W831	19	M	TG	30.0	14.220183486238522	80.0	1.5
cage_17	W831	20	M	TG	2.0	5.96330275229358		2.0
cage_17	W831	21	M	TG	2.0	5.045871559633017		3.0
cage_17	W831	22	M	TG	2.0			4.0
cage_17	W850	7	M	TG	120.0	0.0	159.66666666666666
cage_17	W850	8	M	TG	120.0	8.050847457627112
cage_17	W850	9	M	TG	120.0	11.864406779661005	180.66666666666666	0.5
cage_17	W850	10	M	TG	120.0	17.796610169491522		0.5
cage_17	W850	11	M	TG	120.0	14.83050847457627	127.0	0.5
cage_17	W850	12	M	TG	120.0	13.983050847457614		1.0
cage_17	W850	13	M	TG	120.0	17.796610169491522	164.33333333333334	1.0
cage_17	W850	14	M	TG	110.0	19.91525423728813		1.0
cage_17	W850	15	M	TG	118.0	23.30508474576271	151.33333333333334	1.0
cage_17	W850	16	M	TG	82.0	26.694915254237277		1.0
cage_17	W850	17	M	TG	58.0	24.999999999999993	141.0	1.0
cage_17	W850	18	M	TG	57.0	24.576271186440668		1.0
cage_17	W850	19	M	TG	52.0	20.762711864406775	148.0	1.0
cage_17	W850	20	M	TG	10.0	15.677966101694912		1.0
cage_17	W850	21	M	TG	25.0	14.83050847457627	83.5	1.5
cage_17	W850	22	M	TG	21.0	13.559322033898303		1.5
cage_18	W863	7	F	TG	120.0	0.0	169.33333333333334
cage_18	W863	8	F	TG	120.0	6.707317073170741
cage_18	W863	9	F	TG	120.0	7.926829268292687	148.0	0.0
cage_18	W863	10	F	TG	120.0	13.414634146341482		0.0
cage_18	W863	11	F	TG	120.0	15.243902439024392	153.66666666666666	0.0
cage_18	W863	12	F	TG	120.0	15.243902439024392		0.0
cage_18	W863	13	F	TG	120.0	21.95121951219513	162.33333333333334	0.5
cage_18	W863	14	F	TG	120.0	18.90243902439025		0.5
cage_18	W863	15	F	TG	120.0	21.95121951219513	142.33333333333334	0.5
cage_18	W863	16	F	TG	120.0	27.439024390243905		0.5
cage_18	W863	17	F	TG	120.0	25.609756097560997	131.33333333333334	0.5
cage_18	W863	18	F	TG	120.0	24.390243902439025		0.5
cage_18	W863	19	F	TG	120.0	25.609756097560997	116.33333333333333	0.5
cage_18	W863	20	F	TG	120.0	21.34146341463415		0.5
cage_18	W863	21	F	TG	120.0	26.829268292682944	87.5	0.5
cage_18	W863	22	F	TG	72.0	17.682926829268308		0.5
cage_18	W865	7	F	TG	120.0	0.0	151.33333333333334
cage_18	W865	8	F	TG	120.0	6.622516556291402
cage_18	W865	9	F	TG	120.0	10.596026490066224	151.33333333333334	0.0
cage_18	W865	10	F	TG	120.0	15.89403973509934		0.0
cage_18	W865	11	F	TG	120.0	25.165562913907277	141.66666666666666	0.0
cage_18	W865	12	F	TG	120.0	23.17880794701988		0.0
cage_18	W865	13	F	TG	120.0	27.152317880794698	143.66666666666666	0.0
cage_18	W865	14	F	TG	120.0	29.139072847682122		0.0
cage_18	W865	15	F	TG	120.0	31.788079470198667	137.0	0.0
cage_18	W865	16	F	TG	120.0	31.788079470198667		0.0
cage_18	W865	17	F	TG	120.0	33.77483443708609	117.0	0.5
cage_18	W865	18	F	TG	120.0	34.43708609271524		0.5
cage_18	W865	19	F	TG	120.0	29.80132450331127	108.66666666666667	0.5
cage_18	W865	20	F	TG	120.0	27.81456953642385		0.5
cage_18	W865	21	F	TG	120.0	27.81456953642385	90.5	1.0
cage_18	W865	22	F	TG	19.0	19.205298013245038		1.0
cage_19	W858	7	F	WT	120.0	0.0	132.33333333333334
cage_19	W858	8	F	WT	120.0	8.609271523178801
cage_19	W858	9	F	WT	120.0	14.569536423841068	135.0
cage_19	W858	10	F	WT	120.0	24.503311258278153
cage_19	W858	11	F	WT	120.0	23.17880794701988	162.66666666666666
cage_19	W858	12	F	WT	120.0	24.503311258278153
cage_19	W858	13	F	WT	120.0	32.450331125827816	155.33333333333334
cage_19	W858	14	F	WT	120.0	34.43708609271524
cage_19	W858	15	F	WT	120.0	29.139072847682122	201.0
cage_19	W858	16	F	WT	120.0	32.450331125827816
cage_19	W858	17	F	WT	120.0	33.112582781456965	166.66666666666666
cage_19	W858	18	F	WT	120.0	37.086092715231786
cage_19	W858	19	F	WT	120.0	35.76158940397351	149.0
cage_19	W858	20	F	WT	120.0	33.77483443708609
cage_19	W858	21	F	WT	120.0	39.73509933774836	142.5
cage_19	W858	22	F	WT	120.0	39.0728476821192
cage_19	W859	7	F	WT	120.0	0.0	136.33333333333334
cage_19	W859	8	F	WT	120.0	3.8216560509554234
cage_19	W859	9	F	WT	120.0	9.554140127388536	134.33333333333334
cage_19	W859	10	F	WT	120.0	15.923566878980893
cage_19	W859	11	F	WT	120.0	12.738853503184714	207.0
cage_19	W859	12	F	WT	120.0	20.38216560509554
cage_19	W859	13	F	WT	120.0	22.29299363057325	178.66666666666666
cage_19	W859	14	F	WT	120.0	24.840764331210206
cage_19	W859	15	F	WT	120.0	29.29936305732485	178.33333333333334
cage_19	W859	16	F	WT	120.0	28.025477707006385
cage_19	W859	17	F	WT	120.0	34.394904458598745	132.33333333333334
cage_19	W859	18	F	WT	120.0	26.11464968152867
cage_19	W859	19	F	WT	120.0	29.29936305732485	177.66666666666666
cage_19	W859	20	F	WT	120.0	29.936305732484072
cage_19	W859	21	F	WT	120.0	29.29936305732485	94.5
cage_19	W859	22	F	WT	120.0	31.847133757961785
cage_20	W832	7	F	TG	120.0	0.0	129.0
cage_20	W832	8	F	TG	120.0	2.7210884353741522
cage_20	W832	9	F	TG	120.0	11.564625850340132	171.33333333333334	0.0
cage_20	W832	10	F	TG	120.0	10.884353741496609		0.0
cage_20	W832	11	F	TG	120.0	18.36734693877551	133.33333333333334	0.5
cage_20	W832	12	F	TG	120.0	17.006802721088437		0.5
cage_20	W832	13	F	TG	120.0	18.36734693877551	145.0	0.5
cage_20	W832	14	F	TG	120.0	26.530612244897977		0.5
cage_20	W832	15	F	TG	120.0	25.17006802721088	140.66666666666666	0.5
cage_20	W832	16	F	TG	120.0	21.088435374149668		0.5
cage_20	W832	17	F	TG	120.0	23.12925170068029	125.0	0.5
cage_20	W832	18	F	TG	120.0	19.04761904761905		0.5
cage_20	W832	19	F	TG	120.0	17.68707482993198	110.66666666666667	0.5
cage_20	W832	20	F	TG	100.0	19.04761904761905		0.5
cage_20	W832	21	F	TG	100.0	21.088435374149668	89.5	1.0
cage_20	W832	22	F	TG	26.0	16.326530612244913		1.0
cage_20	W833	7	F	TG	120.0	0.0	145.0
cage_20	W833	8	F	TG	120.0	10.691823899371077
cage_20	W833	9	F	TG	120.0	11.320754716981124	154.0	0.5
cage_20	W833	10	F	TG	120.0	15.094339622641511		0.5
cage_20	W833	11	F	TG	120.0	15.72327044025156	138.0	0.5
cage_20	W833	12	F	TG	120.0	20.12578616352202		0.5
cage_20	W833	13	F	TG	120.0	20.12578616352202	157.0	0.5
cage_20	W833	14	F	TG	120.0	18.867924528301877		0.5
cage_20	W833	15	F	TG	120.0	20.12578616352202	152.33333333333334	0.5
cage_20	W833	16	F	TG	120.0	18.867924528301877		0.5
cage_20	W833	17	F	TG	120.0	15.72327044025156	128.33333333333334	0.5
cage_20	W833	18	F	TG	103.0	23.270440251572335		0.5
cage_20	W833	19	F	TG	115.0	16.981132075471706	100.33333333333333	0.5
cage_20	W833	20	F	TG	101.0	16.981132075471706		1.0
cage_20	W833	21	F	TG	44.0	20.12578616352202	84.0	1.0
cage_20	W833	22	F	TG	16.0	11.320754716981124		1.0
cage_21	W840	7	M	WT	120.0	0.0	186.0
cage_21	W840	8	M	WT	120.0	7.352941176470589
cage_21	W840	9	M	WT	120.0	11.764705882352953	172.0
cage_21	W840	10	M	WT	120.0	18.137254901960798
cage_21	W840	11	M	WT	120.0	25.490196078431385	179.66666666666666
cage_21	W840	12	M	WT	120.0	27.94117647058825
cage_21	W840	13	M	WT	120.0	32.843137254901976	178.66666666666666
cage_21	W840	14	M	WT	120.0	33.33333333333334
cage_21	W840	15	M	WT	120.0	34.31372549019608	185.0
cage_21	W840	16	M	WT	120.0	32.843137254901976
cage_21	W840	17	M	WT	120.0	31.862745098039216	202.66666666666666
cage_21	W840	18	M	WT	120.0	30.882352941176478
cage_21	W840	19	M	WT	120.0	32.352941176470594	150.66666666666666
cage_21	W840	20	M	WT	120.0	34.80392156862746
cage_21	W840	21	M	WT	120.0	33.82352941176472	209.0
cage_21	W840	22	M	WT	120.0	38.72549019607845
cage_22	W839	7	M	TG	120.0	0.0	194.66666666666666
cage_22	W839	8	M	TG	120.0	5.957446808510633
cage_22	W839	9	M	TG	120.0	8.936170212765964	165.66666666666666	0.5
cage_22	W839	10	M	TG	120.0	11.91489361702128		0.5
cage_22	W839	11	M	TG	110.0	14.042553191489365	174.33333333333334	0.5
cage_22	W839	12	M	TG	120.0	18.297872340425535		0.5
cage_22	W839	13	M	TG	120.0	20.425531914893618	180.33333333333334	0.5
cage_22	W839	14	M	TG	117.0	23.404255319148938		0.5
cage_22	W839	15	M	TG	120.0	23.404255319148938	141.0	0.5
cage_22	W839	16	M	TG	69.0	21.702127659574472		0.5
cage_22	W839	17	M	TG	35.0	21.27659574468085	117.66666666666667	1.0
cage_22	W839	18	M	TG	22.0	19.148936170212767		1.0
cage_22	W839	19	M	TG	17.0	14.893617021276595	115.33333333333333	1.5
cage_22	W839	20	M	TG	9.0	7.234042553191487		1.5
cage_22	W839	21	M	TG	13.0	10.638297872340425	63.5	2.0
cage_22	W839	22	M	TG	2.0	-8.51063829787234		3.0
cage_22	W842	7	M	TG	120.0	0.0	168.0
cage_22	W842	8	M	TG	120.0	6.222222222222216
cage_22	W842	9	M	TG	120.0	13.333333333333334	158.33333333333334	0.0
cage_22	W842	10	M	TG	120.0	15.555555555555555		0.0
cage_22	W842	11	M	TG	120.0	17.77777777777778	162.66666666666666	0.0
cage_22	W842	12	M	TG	120.0	20.0		0.0
cage_22	W842	13	M	TG	120.0	23.999999999999996	191.66666666666666	0.5
cage_22	W842	14	M	TG	120.0	24.444444444444443		0.5
cage_22	W842	15	M	TG	120.0	21.77777777777777	182.66666666666666	0.5
cage_22	W842	16	M	TG	88.0	25.777777777777782		0.5
cage_22	W842	17	M	TG	54.0	25.33333333333333	152.33333333333334	0.5
cage_22	W842	18	M	TG	40.0	23.111111111111107		0.5
cage_22	W842	19	M	TG	18.0	22.22222222222222	118.66666666666667	0.5
cage_22	W842	20	M	TG	15.0	11.55555555555556		0.5
cage_22	W842	21	M	TG	13.0	16.000000000000004	62.0	1.0
cage_22	W842	22	M	TG	4.0	11.999999999999998		1.0
cage_23	W838	7	F	WT	120.0	0.0	145.0
cage_23	W838	8	F	WT	120.0	7.317073170731725
cage_23	W838	9	F	WT	120.0	18.29268292682927	176.33333333333334
cage_23	W838	10	F	WT	120.0	29.268292682926834
cage_23	W838	11	F	WT	120.0	28.658536585365873	203.0
cage_23	W838	12	F	WT	120.0	32.9268292682927
cage_23	W838	13	F	WT	120.0	32.31707317073172	171.66666666666666
cage_23	W838	14	F	WT	120.0	39.63414634146342
cage_23	W838	15	F	WT	120.0	37.19512195121952	173.0
cage_23	W838	16	F	WT	120.0	37.19512195121952
cage_23	W838	17	F	WT	120.0	40.853658536585385	133.0
cage_23	W838	18	F	WT	120.0	41.46341463414635
cage_23	W838	19	F	WT	120.0	37.8048780487805	200.0
cage_23	W838	20	F	WT	120.0	45.73170731707317
cage_23	W838	21	F	WT	120.0	51.21951219512197	135.5
cage_23	W838	22	F	WT	120.0	41.46341463414635
cage_23	W844	7	F	WT	120.0	0.0	114.33333333333333
cage_23	W844	8	F	WT	120.0	3.896103896103894
cage_23	W844	9	F	WT	120.0	7.142857142857141	165.0
cage_23	W844	10	F	WT	120.0	14.285714285714294
cage_23	W844	11	F	WT	120.0	20.129870129870127	155.66666666666666
cage_23	W844	12	F	WT	120.0	21.42857142857142
cage_23	W844	13	F	WT	120.0	28.571428571428573	139.0
cage_23	W844	14	F	WT	120.0	25.974025974025963
cage_23	W844	15	F	WT	120.0	29.870129870129865	153.33333333333334
cage_23	W844	16	F	WT	120.0	31.81818181818182
cage_23	W844	17	F	WT	120.0	33.11688311688311	152.33333333333334
cage_23	W844	18	F	WT	120.0	31.81818181818182
cage_23	W844	19	F	WT	120.0	31.81818181818182	149.66666666666666
cage_23	W844	20	F	WT	120.0	37.01298701298702
cage_23	W844	21	F	WT	120.0	35.064935064935064	123.5
cage_23	W844	22	F	WT	120.0	29.870129870129865
cage_24	1378	7	M	TG	120.0	0.0	170.66666666666666
cage_24	1378	8	M	TG	120.0	5.0847457627118615		0.0
cage_24	1378	9	M	TG	120.0	8.898305084745752	191.0	0.0
cage_24	1378	10	M	TG	120.0	10.169491525423723		0.0
cage_24	1378	11	M	TG	118.0	10.59322033898305	172.66666666666666	0.5
cage_24	1378	12	M	TG	120.0	11.440677966101692		0.5
cage_24	1378	13	M	TG	120.0	13.135593220338972	163.33333333333334	1.0
cage_24	1378	14	M	TG	120.0	16.101694915254225		1.5
cage_24	1378	15	M	TG	120.0	16.94915254237288	141.33333333333334	1.5
cage_24	1378	16	M	TG	114.0	15.677966101694912		1.5
cage_24	1378	17	M	TG	92.0	15.254237288135583	127.0	1.5
cage_24	1378	18	M	TG	69.0	13.135593220338972		1.5
cage_24	1378	19	M	TG	69.0	11.440677966101692	102.66666666666667	1.5
cage_24	1378	20	M	TG	42.0	6.7796610169491425		1.5
cage_24	1378	21	M	TG	2.0	3.813559322033892	75.66666666666667	2.0
cage_24	1378	22	M	TG	2.0	-3.8135593220339072		2.5
cage_24	1380	7	M	TG	120.0	0.0	178.33333333333334
cage_24	1380	8	M	TG	120.0	7.172995780590715		0.0
cage_24	1380	9	M	TG	120.0	8.016877637130811	202.66666666666666	0.5
cage_24	1380	10	M	TG	120.0	9.282700421940927		0.5
cage_24	1380	11	M	TG	120.0	9.282700421940927	214.33333333333334	0.5
cage_24	1380	12	M	TG	120.0	13.080168776371313		1.0
cage_24	1380	13	M	TG	120.0	13.080168776371313	208.33333333333334	1.5
cage_24	1380	14	M	TG	120.0	14.767932489451477		2.0
cage_24	1380	15	M	TG	120.0	18.565400843881868	219.33333333333334	2.0
cage_24	1380	16	M	TG	120.0	16.877637130801688		2.0
cage_24	1380	17	M	TG	120.0	16.877637130801688	198.33333333333334	2.0
cage_24	1380	18	M	TG	120.0	13.924050632911396		2.0
cage_24	1380	19	M	TG	120.0	15.61181434599156	167.66666666666666	2.0
cage_24	1380	20	M	TG	120.0	11.392405063291138		2.0
cage_24	1380	21	M	TG	84.0	9.704641350210974	150.33333333333334	2.0
cage_24	1380	22	M	TG	77.0	-1.6877637130801628		2.0
cage_25	1355	7	M	WT	120.0	0.0	147.66666666666666
cage_25	1355	8	M	WT	120.0	2.834008097165989
cage_25	1355	9	M	WT	120.0	6.477732793522273	192.0
cage_25	1355	10	M	WT	120.0	10.121457489878543
cage_25	1355	11	M	WT	120.0	13.360323886639678	194.33333333333334
cage_25	1355	12	M	WT	120.0	12.955465587044532
cage_25	1355	13	M	WT	120.0	16.599190283400816	174.33333333333334
cage_25	1355	14	M	WT	120.0	13.360323886639678
cage_25	1355	15	M	WT	120.0	16.194331983805668	187.33333333333334
cage_25	1355	16	M	WT	120.0	16.194331983805668
cage_25	1355	17	M	WT	120.0	19.02834008097166	227.0
cage_25	1355	18	M	WT	120.0	16.194331983805668
cage_25	1355	19	M	WT	120.0	23.88663967611337	185.33333333333334
cage_25	1355	20	M	WT	120.0	19.83805668016195
cage_25	1355	21	M	WT	120.0	25.50607287449393	216.33333333333334
cage_25	1355	22	M	WT	120.0	24.69635627530365
cage_25	1356	7	M	WT	120.0	0.0	185.66666666666666
cage_25	1356	8	M	WT	120.0	2.4793388429752126
cage_25	1356	9	M	WT	120.0	8.264462809917356	235.33333333333334
cage_25	1356	10	M	WT	120.0	14.876033057851245
cage_25	1356	11	M	WT	120.0	16.115702479338854	206.66666666666666
cage_25	1356	12	M	WT	120.0	18.59504132231405
cage_25	1356	13	M	WT	120.0	21.074380165289263	174.33333333333334
cage_25	1356	14	M	WT	120.0	21.487603305785118
cage_25	1356	15	M	WT	120.0	22.727272727272727	180.66666666666666
cage_25	1356	16	M	WT	120.0	25.20661157024794
cage_25	1356	17	M	WT	120.0	26.033057851239676	204.33333333333334
cage_25	1356	18	M	WT	120.0	24.793388429752067
cage_25	1356	19	M	WT	120.0	30.991735537190085	195.33333333333334
cage_25	1356	20	M	WT	120.0	32.644628099173566
cage_25	1356	21	M	WT	120.0	34.29752066115703	186.33333333333334
cage_25	1356	22	M	WT	120.0	40.90909090909092
cage_26	1359	7	F	TG	120.0	0.0	161.0
cage_26	1359	8	F	TG	120.0	5.729166666666674		0.0
cage_26	1359	9	F	TG	120.0	7.2916666666666785	140.66666666666666	0.5
cage_26	1359	10	F	TG	120.0	7.8125		0.5
cage_26	1359	11	F	TG	120.0	12.500000000000012	154.66666666666666	0.5
cage_26	1359	12	F	TG	120.0	14.062499999999998		1.0
cage_26	1359	13	F	TG	120.0	15.104166666666679	130.66666666666666	1.0
cage_26	1359	14	F	TG	120.0	13.020833333333334		1.5
cage_26	1359	15	F	TG	120.0	19.79166666666667	130.33333333333334	1.5
cage_26	1359	16	F	TG	120.0	18.750000000000007		1.5
cage_26	1359	17	F	TG	120.0	21.354166666666675	127.0	1.5
cage_26	1359	18	F	TG	120.0	19.79166666666667		1.5
cage_26	1359	19	F	TG	120.0	15.625	85.66666666666667	1.5
cage_26	1359	20	F	TG	64.0	17.187500000000004		1.5
cage_26	1359	21	F	TG	2.0	16.666666666666664	64.66666666666667	1.5
cage_26	1359	22	F	TG	2.0	13.020833333333334		2.0
cage_26	1360	7	F	TG	120.0	0.0	172.0
cage_26	1360	8	F	TG	120.0	6.111111111111119		0.5
cage_26	1360	9	F	TG	120.0	3.888888888888885	162.0	0.5
cage_26	1360	10	F	TG	120.0	8.888888888888896		0.5
cage_26	1360	11	F	TG	120.0	6.6666666666666625	171.33333333333334	0.5
cage_26	1360	12	F	TG	120.0	12.22222222222222		1.0
cage_26	1360	13	F	TG	120.0	9.444444444444441	172.0	1.5
cage_26	1360	14	F	TG	120.0	13.88888888888889		1.5
cage_26	1360	15	F	TG	120.0	12.77777777777778	148.33333333333334	1.5
cage_26	1360	16	F	TG	120.0	15.555555555555559		1.5
cage_26	1360	17	F	TG	120.0	14.999999999999996	123.33333333333333	1.5
cage_26	1360	18	F	TG	120.0	12.22222222222222		1.5
cage_26	1360	19	F	TG	120.0	11.666666666666675	81.66666666666667	1.5
cage_26	1360	20	F	TG	48.0	5.555555555555555		1.5
cage_26	1360	21	F	TG	2.0	-1.6666666666666705	52.666666666666664	2.0
cage_26	1360	22	F	TG	2.0	-2.7777777777777777		2.5
cage_27	1391	7	F	WT	120.0	0.0	158.0
cage_27	1391	8	F	WT	120.0	8.379888268156424
cage_27	1391	9	F	WT	120.0	7.821229050279343	182.0
cage_27	1391	10	F	WT	120.0	15.083798882681581
cage_27	1391	11	F	WT	120.0	15.083798882681581	195.0
cage_27	1391	12	F	WT	120.0	16.75977653631285
cage_27	1391	13	F	WT	120.0	18.435754189944138	191.0
cage_27	1391	14	F	WT	120.0	20.67039106145253
cage_27	1391	15	F	WT	120.0	17.318435754189952	221.0
cage_27	1391	16	F	WT	120.0	21.229050279329613
cage_27	1391	17	F	WT	120.0	26.25698324022348	188.33333333333334
cage_27	1391	18	F	WT	120.0	24.581005586592195
cage_27	1391	19	F	WT	120.0	27.93296089385475	171.33333333333334
cage_27	1391	20	F	WT	120.0	29.050279329608955
cage_27	1391	21	F	WT	120.0	36.312849162011176	182.0
cage_27	1391	22	F	WT	120.0	34.078212290502805
cage_27	1393	7	F	WT	120.0	0.0	159.33333333333334
cage_27	1393	8	F	WT	120.0	5.025125628140704
cage_27	1393	9	F	WT	120.0	12.56281407035176	194.66666666666666
cage_27	1393	10	F	WT	120.0	12.060301507537702
cage_27	1393	11	F	WT	120.0	16.582914572864325	203.33333333333334
cage_27	1393	12	F	WT	120.0	16.582914572864325
cage_27	1393	13	F	WT	120.0	18.592964824120617	189.0
cage_27	1393	14	F	WT	120.0	20.60301507537689
cage_27	1393	15	F	WT	120.0	18.592964824120617	191.0
cage_27	1393	16	F	WT	120.0	23.618090452261324
cage_27	1393	17	F	WT	120.0	25.628140703517595	157.66666666666666
cage_27	1393	18	F	WT	120.0	24.62311557788946
cage_27	1393	19	F	WT	120.0	28.140703517587948	216.0
cage_27	1393	20	F	WT	120.0	34.170854271356795
cage_27	1393	21	F	WT	120.0	41.20603015075378	181.0
cage_27	1393	22	F	WT	120.0	41.708542713567844
cage_28	1390	7	F	TG	120.0	0.0	177.33333333333334
cage_28	1390	8	F	TG	120.0	5.789473684210534		0.5
cage_28	1390	9	F	TG	120.0	9.473684210526319	169.66666666666666	0.5
cage_28	1390	10	F	TG	120.0	12.631578947368414		0.5
cage_28	1390	11	F	TG	120.0	10.526315789473685	151.0	0.5
cage_28	1390	12	F	TG	120.0	14.736842105263161		0.5
cage_28	1390	13	F	TG	120.0	13.157894736842104	166.33333333333334	1.0
cage_28	1390	14	F	TG	120.0	16.84210526315789		1.0
cage_28	1390	15	F	TG	120.0	21.05263157894737	147.66666666666666	1.0
cage_28	1390	16	F	TG	120.0	17.368421052631582		1.5
cage_28	1390	17	F	TG	120.0	20.526315789473678	117.0	1.5
cage_28	1390	18	F	TG	102.0	20.000000000000004		1.5
cage_28	1390	19	F	TG	103.0	21.57894736842106	110.33333333333333	1.5
cage_28	1390	20	F	TG	13.0	12.10526315789474		1.5
cage_28	1390	21	F	TG	31.0	7.894736842105263	81.0	1.5
cage_28	1390	22	F	TG	30.0	4.210526315789477		1.5
cage_28	1392	7	F	TG	120.0	0.0	142.33333333333334
cage_28	1392	8	F	TG	120.0	-2.92682926829269		0.0
cage_28	1392	9	F	TG	120.0	-1.463414634146345	152.0	0.0
cage_28	1392	10	F	TG	120.0	-1.951219512195115		0.0
cage_28	1392	11	F	TG	120.0	3.41463414634146	123.33333333333333	0.5
cage_28	1392	12	F	TG	120.0	1.951219512195115		0.5
cage_28	1392	13	F	TG	120.0	0.0	153.66666666666666	1.0
cage_28	1392	14	F	TG	120.0	0.0		1.5
cage_28	1392	15	F	TG	120.0	4.390243902439018	129.33333333333334	1.5
cage_28	1392	16	F	TG	120.0	2.92682926829269		1.5
cage_28	1392	17	F	TG	102.0	-0.4878048780487874	118.66666666666667	1.5
cage_28	1392	18	F	TG	88.0	1.951219512195115		1.5
cage_28	1392	19	F	TG	110.0	-2.4390243902439024	83.0	1.5
cage_28	1392	20	F	TG	51.0	-3.41463414634146		1.5
cage_28	1392	21	F	TG	21.0	-7.317073170731708	64.0	1.5
cage_28	1392	22	F	TG	2.0	-16.09756097560976		2.0
cage_29	1352	7	M	WT	120.0	0.0	123.33333333333333
cage_29	1352	8	M	WT	120.0	5.26315789473685
cage_29	1352	9	M	WT	120.0	11.961722488038278	194.66666666666666
cage_29	1352	10	M	WT	120.0	16.26794258373207
cage_29	1352	11	M	WT	120.0	22.009569377990438	183.0
cage_29	1352	12	M	WT	120.0	20.09569377990432
cage_29	1352	13	M	WT	120.0	23.444976076555037	192.33333333333334
cage_29	1352	14	M	WT	120.0	28.22966507177035
cage_29	1352	15	M	WT	120.0	23.923444976076556	178.0
cage_29	1352	16	M	WT	120.0	26.315789473684212
cage_29	1352	17	M	WT	120.0	26.315789473684212	160.0
cage_29	1352	18	M	WT	120.0	29.66507177033494
cage_29	1352	19	M	WT	120.0	28.70813397129187	181.33333333333334
cage_29	1352	20	M	WT	120.0	31.578947368421062
cage_29	1352	21	M	WT	120.0	34.928229665071775	157.0
cage_29	1352	22	M	WT	120.0	37.320574162679435
cage_29	1354	7	M	WT	120.0	0.0	195.33333333333334
cage_29	1354	8	M	WT	120.0	5.263157894736839
cage_29	1354	9	M	WT	120.0	10.964912280701753	235.66666666666666
cage_29	1354	10	M	WT	120.0	12.719298245614029
cage_29	1354	11	M	WT	120.0	14.91228070175438	196.0
cage_29	1354	12	M	WT	120.0	13.157894736842104
cage_29	1354	13	M	WT	120.0	18.85964912280702	186.66666666666666
cage_29	1354	14	M	WT	120.0	21.05263157894737
cage_29	1354	15	M	WT	120.0	21.49122807017543	180.0
cage_29	1354	16	M	WT	120.0	20.614035087719294
cage_29	1354	17	M	WT	120.0	21.929824561403507	206.33333333333334
cage_29	1354	18	M	WT	120.0	24.12280701754386
cage_29	1354	19	M	WT	120.0	32.01754385964912	199.66666666666666
cage_29	1354	20	M	WT	120.0	33.33333333333332
cage_29	1354	21	M	WT	120.0	39.912280701754376	221.33333333333334
cage_29	1354	22	M	WT	120.0	42.5438596491228
cage_30	1382	7	F	TG	120.0	0.0	152.0
cage_30	1382	8	F	TG	120.0	1.1560693641618456		0.0
cage_30	1382	9	F	TG	120.0	5.202312138728315	174.33333333333334	0.5
cage_30	1382	10	F	TG	120.0	7.514450867052026		0.5
cage_30	1382	11	F	TG	120.0	9.826589595375719	157.0	0.5
cage_30	1382	12	F	TG	120.0	12.138728323699409		1.0
cage_30	1382	13	F	TG	120.0	9.826589595375719	157.0	1.5
cage_30	1382	14	F	TG	120.0	12.716763005780344		1.5
cage_30	1382	15	F	TG	120.0	12.716763005780344	150.66666666666666	1.5
cage_30	1382	16	F	TG	120.0	10.982658959537563		1.5
cage_30	1382	17	F	TG	120.0	11.560693641618496	122.33333333333333	2.0
cage_30	1382	18	F	TG	120.0	9.826589595375719		2.0
cage_30	1382	19	F	TG	120.0	13.872832369942188	98.66666666666667	2.0
cage_30	1382	20	F	TG	114.0	9.826589595375719		2.0
cage_30	1382	21	F	TG	43.0	9.248554913294784	74.66666666666667	2.0
cage_30	1382	22	F	TG	37.0	11.560693641618496		2.0
cage_30	1383	7	F	TG	120.0	0.0	160.0
cage_30	1383	8	F	TG	120.0	6.214689265536731		0.0
cage_30	1383	9	F	TG	120.0	11.864406779661026	157.66666666666666	0.0
cage_30	1383	10	F	TG	120.0	12.994350282485879		0.0
cage_30	1383	11	F	TG	120.0	18.644067796610173	165.0	0.0
cage_30	1383	12	F	TG	120.0	15.819209039548026		0.5
cage_30	1383	13	F	TG	120.0	17.51412429378532	162.33333333333334	1.0
cage_30	1383	14	F	TG	120.0	14.689265536723171		1.0
cage_30	1383	15	F	TG	120.0	18.644067796610173	156.33333333333334	1.0
cage_30	1383	16	F	TG	120.0	15.819209039548026		1.0
cage_30	1383	17	F	TG	120.0	16.949152542372882	127.66666666666667	1.5
cage_30	1383	18	F	TG	120.0	15.819209039548026		1.5
cage_30	1383	19	F	TG	112.0	11.864406779661026	108.66666666666667	1.5
cage_30	1383	20	F	TG	117.0	11.299435028248588		1.5
cage_30	1383	21	F	TG	48.0	9.03954802259888	83.66666666666667	1.5
cage_30	1383	22	F	TG	31.0	3.9548022598870016		2.0
cage_31	1388	7	M	WT	120.0	0.0	198.0
cage_31	1388	8	M	WT	120.0	5.309734513274333
cage_31	1388	9	M	WT	120.0	11.061946902654867	204.66666666666666
cage_31	1388	10	M	WT	120.0	11.50442477876105
cage_31	1388	11	M	WT	120.0	15.044247787610614	217.33333333333334
cage_31	1388	12	M	WT	120.0	19.46902654867256
cage_31	1388	13	M	WT	120.0	18.584070796460175	177.33333333333334
cage_31	1388	14	M	WT	120.0	22.123893805309734
cage_31	1388	15	M	WT	120.0	20.796460176991147	146.66666666666666
cage_31	1388	16	M	WT	120.0	18.584070796460175
cage_31	1388	17	M	WT	120.0	24.336283185840706	199.66666666666666
cage_31	1388	18	M	WT	120.0	25.22123893805309
cage_31	1388	19	M	WT	120.0	36.72566371681415	204.0
cage_31	1388	20	M	WT	120.0	31.85840707964601
cage_31	1388	21	M	WT	120.0	35.39823008849557	156.33333333333334
cage_31	1388	22	M	WT
cage_31	1389	7	M	WT	120.0	0.0	171.33333333333334
cage_31	1389	8	M	WT	120.0	5.24193548387097
cage_31	1389	9	M	WT	120.0	8.870967741935482	238.0
cage_31	1389	10	M	WT	120.0	11.290322580645164
cage_31	1389	11	M	WT	120.0	14.516129032258055	212.33333333333334
cage_31	1389	12	M	WT	120.0	14.112903225806452
cage_31	1389	13	M	WT	120.0	17.741935483870964	190.66666666666666
cage_31	1389	14	M	WT	120.0	20.56451612903225
cage_31	1389	15	M	WT	120.0	20.56451612903225	192.66666666666666
cage_31	1389	16	M	WT	120.0	19.35483870967742
cage_31	1389	17	M	WT	120.0	21.370967741935488	167.33333333333334
cage_31	1389	18	M	WT	120.0	22.177419354838708
cage_31	1389	19	M	WT	120.0	30.241935483870954	190.33333333333334
cage_31	1389	20	M	WT	120.0	32.25806451612902
cage_31	1389	21	M	WT	120.0	31.45161290322581	204.33333333333334
cage_31	1389	22	M	WT	120.0	39.11290322580645
cage_32	1396	7	M	TG	120.0	0.0	183.33333333333334
cage_32	1396	8	M	TG	120.0	5.7017543859649145		0.0
cage_32	1396	9	M	TG	120.0	7.8947368421052655	171.66666666666666	0.0
cage_32	1396	10	M	TG	120.0	7.8947368421052655		0.0
cage_32	1396	11	M	TG	120.0	10.964912280701753	155.0	0.5
cage_32	1396	12	M	TG	120.0	15.350877192982455		1.0
cage_32	1396	13	M	TG	120.0	16.666666666666668	167.0	1.0
cage_32	1396	14	M	TG	120.0	17.982456140350866		1.0
cage_32	1396	15	M	TG	120.0	20.17543859649122	148.0	1.5
cage_32	1396	16	M	TG	120.0	19.298245614035082		1.5
cage_32	1396	17	M	TG	76.0	17.982456140350866	140.33333333333334	1.5
cage_32	1396	18	M	TG	61.0	20.17543859649122		2.0
cage_32	1396	19	M	TG	14.0	21.05263157894737	119.33333333333333	2.0
cage_32	1396	20	M	TG	44.0	17.105263157894733		2.0
cage_32	1396	21	M	TG	34.0	13.596491228070166	102.66666666666667	2.0
cage_32	1396	22	M	TG	32.0	9.649122807017541		2.0
cage_32	1398	7	M	TG	120.0	0.0	178.66666666666666
cage_32	1398	8	M	TG	120.0	5.405405405405403		0.0
cage_32	1398	9	M	TG	120.0	6.756756756756757	194.0	0.0
cage_32	1398	10	M	TG	120.0	8.10810810810811		0.0
cage_32	1398	11	M	TG	120.0	12.612612612612615	154.0	0.0
cage_32	1398	12	M	TG	120.0	16.666666666666664		0.5
cage_32	1398	13	M	TG	120.0	17.56756756756758	177.0	1.0
cage_32	1398	14	M	TG	120.0	21.17117117117117		1.0
cage_32	1398	15	M	TG	120.0	19.369369369369373	147.66666666666666	1.5
cage_32	1398	16	M	TG	112.0	18.468468468468473		1.5
cage_32	1398	17	M	TG	100.0	18.918918918918916	124.33333333333333	1.5
cage_32	1398	18	M	TG	67.0	19.369369369369373		1.5
cage_32	1398	19	M	TG	33.0	22.52252252252252	101.33333333333333	2.5
cage_32	1398	20	M	TG	12.0	13.96396396396397		2.5
cage_32	1398	21	M	TG	2.0	10.810810810810821	88.66666666666667	2.5
cage_32	1398	22	M	TG	2.0	2.7027027027027093		2.5
cage_33	1395	7	M	WT	120.0	0.0	190.0
cage_33	1395	8	M	WT	120.0	-0.4347826086956584
cage_33	1395	9	M	WT	120.0	4.78260869565218	218.0
cage_33	1395	10	M	WT	120.0	7.826086956521742
cage_33	1395	11	M	WT	120.0	10.869565217391305	225.0
cage_33	1395	12	M	WT	120.0	12.173913043478263
cage_33	1395	13	M	WT	120.0	14.347826086956525	205.0
cage_33	1395	14	M	WT	120.0	15.652173913043484
cage_33	1395	15	M	WT	120.0	16.521739130434785	152.0
cage_33	1395	16	M	WT	120.0	16.521739130434785
cage_33	1395	17	M	WT	120.0	17.826086956521745	168.0
cage_33	1395	18	M	WT	120.0	17.826086956521745
cage_33	1395	19	M	WT	120.0	23.47826086956521	189.66666666666666
cage_33	1395	20	M	WT	120.0	26.52173913043479
cage_33	1395	21	M	WT	120.0	27.826086956521735	167.0
cage_33	1395	22	M	WT	120.0	28.69565217391305
cage_33	1397	7	M	WT	120.0	0.0	190.66666666666666
cage_33	1397	8	M	WT	120.0	2.0833333333333335
cage_33	1397	9	M	WT	120.0	6.666666666666672	198.0
cage_33	1397	10	M	WT	120.0	10.416666666666666
cage_33	1397	11	M	WT	120.0	15.833333333333336	216.0
cage_33	1397	12	M	WT	120.0	17.499999999999996
cage_33	1397	13	M	WT	120.0	20.000000000000004	194.33333333333334
cage_33	1397	14	M	WT	120.0	20.833333333333332
cage_33	1397	15	M	WT	120.0	25.0	185.0
cage_33	1397	16	M	WT	120.0	22.499999999999996
cage_33	1397	17	M	WT	120.0	26.250000000000004	199.66666666666666
cage_33	1397	18	M	WT	120.0	26.66666666666666
cage_33	1397	19	M	WT	120.0	34.58333333333332	164.0
cage_33	1397	20	M	WT	120.0	37.91666666666667
cage_33	1397	21	M	WT	120.0	40.83333333333332	179.66666666666666
cage_33	1397	22	M	WT	120.0	44.99999999999999
cage_34	1373	7	F	TG	120.0	0.0	146.33333333333334
cage_34	1373	8	F	TG	120.0	2.857142857142857		0.0
cage_34	1373	9	F	TG	120.0	5.142857142857134	150.66666666666666	0.5
cage_34	1373	10	F	TG	120.0	8.571428571428571		0.5
cage_34	1373	11	F	TG	120.0	10.285714285714288	151.66666666666666	1.0
cage_34	1373	12	F	TG	120.0	7.4285714285714315		1.0
cage_34	1373	13	F	TG	120.0	15.428571428571425	168.66666666666666	1.5
cage_34	1373	14	F	TG	120.0	11.428571428571429		2.0
cage_34	1373	15	F	TG	120.0	13.142857142857146	147.0	2.0
cage_34	1373	16	F	TG	120.0	14.285714285714286		2.0
cage_34	1373	17	F	TG	120.0	10.285714285714288	129.33333333333334	2.0
cage_34	1373	18	F	TG	120.0	12.571428571428568		2.0
cage_34	1373	19	F	TG	115.0	13.714285714285706	111.33333333333333	2.0
cage_34	1373	20	F	TG	115.0	13.142857142857146		2.0
cage_34	1373	21	F	TG	45.0	12.571428571428568	88.66666666666667	2.0
cage_34	1373	22	F	TG	28.0	3.999999999999996		2.0
cage_34	1375	7	F	TG	120.0	0.0	144.0
cage_34	1375	8	F	TG	120.0	6.358381502890161		0.0
cage_34	1375	9	F	TG	120.0	6.358381502890161	145.0	0.0
cage_34	1375	10	F	TG	120.0	7.514450867052026		0.0
cage_34	1375	11	F	TG	120.0	10.40462427745665	173.33333333333334	0.5
cage_34	1375	12	F	TG	120.0	15.606936416184967		0.5
cage_34	1375	13	F	TG	120.0	14.45086705202312	148.66666666666666	1.0
cage_34	1375	14	F	TG	120.0	16.184971098265898		1.0
cage_34	1375	15	F	TG	120.0	13.294797687861275	157.0	1.5
cage_34	1375	16	F	TG	120.0	13.872832369942188		1.5
cage_34	1375	17	F	TG	120.0	17.919075144508657	136.0	1.5
cage_34	1375	18	F	TG	120.0	10.982658959537563		1.5
cage_34	1375	19	F	TG	120.0	19.075144508670522	105.0	1.5
cage_34	1375	20	F	TG	85.0	10.40462427745665		1.5
cage_34	1375	21	F	TG	61.0	11.560693641618496	78.0	1.5
cage_34	1375	22	F	TG	8.0	2.312138728323691		2.0
cage_35	1381	7	F	WT	120.0	0.0	177.66666666666666
cage_35	1381	8	F	WT	120.0	10.439560439560452
cage_35	1381	9	F	WT	120.0	7.692307692307705	199.66666666666666
cage_35	1381	10	F	WT	120.0	16.483516483516485
cage_35	1381	11	F	WT	120.0	16.483516483516485	217.33333333333334
cage_35	1381	12	F	WT	120.0	19.23076923076923
cage_35	1381	13	F	WT	120.0	19.23076923076923	202.33333333333334
cage_35	1381	14	F	WT	120.0	22.527472527472536
cage_35	1381	15	F	WT	120.0	23.076923076923073	218.33333333333334
cage_35	1381	16	F	WT	120.0	25.27472527472528
cage_35	1381	17	F	WT	120.0	23.076923076923073	195.0
cage_35	1381	18	F	WT	120.0	19.23076923076923
cage_35	1381	19	F	WT	120.0	28.571428571428566	214.33333333333334
cage_35	1381	20	F	WT	120.0	32.96703296703297
cage_35	1381	21	F	WT	120.0	37.91208791208793	216.33333333333334
cage_35	1381	22	F	WT	120.0	37.36263736263737
cage_35	1384	7	F	WT	120.0	0.0	172.0
cage_35	1384	8	F	WT	120.0	5.2631578947368425
cage_35	1384	9	F	WT	120.0	6.842105263157897	192.0
cage_35	1384	10	F	WT	120.0	7.894736842105263
cage_35	1384	11	F	WT	120.0	12.631578947368414	222.33333333333334
cage_35	1384	12	F	WT	120.0	10.526315789473685
cage_35	1384	13	F	WT	120.0	12.631578947368414	205.66666666666666
cage_35	1384	14	F	WT	120.0	16.84210526315789
cage_35	1384	15	F	WT	120.0	18.947368421052637	162.33333333333334
cage_35	1384	16	F	WT	120.0	19.47368421052631
cage_35	1384	17	F	WT	120.0	21.05263157894737	186.0
cage_35	1384	18	F	WT	120.0	20.526315789473678
cage_35	1384	19	F	WT	120.0	28.42105263157894	162.66666666666666
cage_35	1384	20	F	WT	120.0	24.21052631578948
cage_35	1384	21	F	WT	120.0	29.999999999999993	172.66666666666666
cage_35	1384	22	F	WT	120.0	29.473684210526322
cage_36	1374	7	F	WT	120.0	0.0	148.66666666666666
cage_36	1374	8	F	WT	120.0	8.670520231213873
cage_36	1374	9	F	WT	120.0	7.514450867052026	189.33333333333334
cage_36	1374	10	F	WT	120.0	15.028901734104032
cage_36	1374	11	F	WT	120.0	15.028901734104032	174.66666666666666
cage_36	1374	12	F	WT	120.0	23.12138728323699
cage_36	1374	13	F	WT	120.0	23.12138728323699	213.33333333333334
cage_36	1374	14	F	WT	120.0	18.49710982658959
cage_36	1374	15	F	WT	120.0	23.12138728323699	218.0
cage_36	1374	16	F	WT	120.0	27.167630057803464
cage_36	1374	17	F	WT	120.0	26.589595375722528	192.33333333333334
cage_36	1374	18	F	WT	120.0	30.057803468208085
cage_36	1374	19	F	WT	120.0	39.306358381502896	182.66666666666666
cage_36	1374	20	F	WT	120.0	43.35260115606936
cage_36	1374	21	F	WT	120.0	42.19653179190752	164.33333333333334
cage_36	1374	22	F	WT	120.0	50.289017341040456
cage_36	1377	7	F	WT	120.0	0.0	160.66666666666666
cage_36	1377	8	F	WT	120.0	1.724137931034487
cage_36	1377	9	F	WT	120.0	8.045977011494267	162.0
cage_36	1377	10	F	WT	120.0	9.770114942528753
cage_36	1377	11	F	WT	120.0	16.09195402298851	192.33333333333334
cage_36	1377	12	F	WT	120.0	18.390804597701166
cage_36	1377	13	F	WT	120.0	21.83908045977012	208.33333333333334
cage_36	1377	14	F	WT	120.0	17.816091954022998
cage_36	1377	15	F	WT	120.0	22.98850574712644	194.0
cage_36	1377	16	F	WT	120.0	27.58620689655173
cage_36	1377	17	F	WT	120.0	28.73563218390805	169.0
cage_36	1377	18	F	WT	120.0	28.73563218390805
cage_36	1377	19	F	WT	120.0	32.18390804597702	201.0
cage_36	1377	20	F	WT	120.0	35.05747126436783
cage_36	1377	21	F	WT	120.0	37.93103448275863	140.0
cage_36	1377	22	F	WT	120.0	39.08045977011495
cage_37	1366	7	M	TG	120.0	0.0	157.66666666666666
cage_37	1366	8	M	TG	120.0	5.4545454545454515		0.0
cage_37	1366	9	M	TG	120.0	8.181818181818185	177.33333333333334	0.0
cage_37	1366	10	M	TG	120.0	10.454545454545457		0.0
cage_37	1366	11	M	TG	120.0	10.909090909090903	165.33333333333334	0.0
cage_37	1366	12	M	TG	120.0	14.545454545454543		0.5
cage_37	1366	13	M	TG	120.0	17.272727272727277	167.33333333333334	1.0
cage_37	1366	14	M	TG	120.0	17.272727272727277		1.0
cage_37	1366	15	M	TG	120.0	19.999999999999996	154.0	1.5
cage_37	1366	16	M	TG	108.0	18.181818181818183		1.5
cage_37	1366	17	M	TG	77.0	16.818181818181817	139.66666666666666	1.5
cage_37	1366	18	M	TG	34.0	15.45454545454545		1.5
cage_37	1366	19	M	TG	9.0	13.636363636363637	83.0	2.0
cage_37	1366	20	M	TG	2.0	4.090909090909085		2.5
cage_37	1366	21	M	TG	2.0	1.8181818181818117	55.333333333333336	3.0
cage_37	1366	22	M	TG	2.0			3.5
cage_37	1367	7	M	TG	120.0	0.0	151.0
cage_37	1367	8	M	TG	120.0	3.9215686274509842		0.0
cage_37	1367	9	M	TG	120.0	7.352941176470589	157.33333333333334	0.0
cage_37	1367	10	M	TG	120.0	10.784313725490211		0.5
cage_37	1367	11	M	TG	120.0	12.745098039215693	159.0	0.5
cage_37	1367	12	M	TG	120.0	12.745098039215693		0.5
cage_37	1367	13	M	TG	120.0	15.196078431372555	150.66666666666666	1.0
cage_37	1367	14	M	TG	120.0	15.686274509803937		1.5
cage_37	1367	15	M	TG	120.0	16.66666666666668	153.33333333333334	2.0
cage_37	1367	16	M	TG	120.0	16.66666666666668		2.0
cage_37	1367	17	M	TG	120.0	17.64705882352942	119.33333333333333	2.0
cage_37	1367	18	M	TG	71.0	17.64705882352942		2.0
cage_37	1367	19	M	TG	48.0	15.196078431372555	111.33333333333333	2.5
cage_37	1367	20	M	TG	35.0	13.235294117647074		2.5
cage_37	1367	21	M	TG	2.0	10.784313725490211	90.66666666666667	2.5
cage_37	1367	22	M	TG	2.0	0.980392156862759		2.5
cage_38	1357	7	M	TG	120.0	0.0	123.33333333333333
cage_38	1357	8	M	TG	120.0	5.220883534136549		0.5
cage_38	1357	9	M	TG	120.0	8.83534136546186	159.66666666666666	0.5
cage_38	1357	10	M	TG	120.0	9.236947791164662		0.5
cage_38	1357	11	M	TG	120.0	12.048192771084338	153.33333333333334	1.0
cage_38	1357	12	M	TG	108.0	14.056224899598394		1.0
cage_38	1357	13	M	TG	120.0	12.449799196787154	168.33333333333334	1.5
cage_38	1357	14	M	TG	114.0	13.253012048192774		1.5
cage_38	1357	15	M	TG	97.0	14.859437751004029	147.66666666666666	2.0
cage_38	1357	16	M	TG	97.0	14.859437751004029		2.0
cage_38	1357	17	M	TG	78.0	10.040160642570282	125.0	2.5
cage_38	1357	18	M	TG	37.0	8.433734939759042		2.5
cage_38	1357	19	M	TG	8.0	7.228915662650605	69.66666666666667	2.5
cage_38	1357	20	M	TG	2.0	-2.811244979919676		2.5
cage_38	1357	21	M	TG	2.0
cage_38	1357	22	M	TG	2.0
cage_38	1358	7	M	TG	120.0	0.0	158.66666666666666
cage_38	1358	8	M	TG	120.0	4.858299595141697		0.5
cage_38	1358	9	M	TG	120.0	9.311740890688261	187.33333333333334	0.5
cage_38	1358	10	M	TG	120.0	10.931174089068824		1.0
cage_38	1358	11	M	TG	120.0	12.145748987854251	156.66666666666666	1.0
cage_38	1358	12	M	TG	120.0	12.955465587044532		1.0
cage_38	1358	13	M	TG	117.0	12.550607287449397	168.33333333333334	1.5
cage_38	1358	14	M	TG	120.0	13.765182186234828		2.0
cage_38	1358	15	M	TG	120.0	14.574898785425106	158.0	2.0
cage_38	1358	16	M	TG	101.0	14.17004048582996		2.0
cage_38	1358	17	M	TG	59.0	12.550607287449397	139.66666666666666	2.0
cage_38	1358	18	M	TG	52.0	9.311740890688261		2.0
cage_38	1358	19	M	TG	22.0	10.526315789473689	108.33333333333333	2.0
cage_38	1358	20	M	TG	18.0	6.0728744939271255		2.0
cage_38	1358	21	M	TG	16.0	2.834008097165989	88.66666666666667	2.0
cage_38	1358	22	M	TG	9.0	-2.834008097165989		2.5
